# Supplementary material for: Phage vB_KlebPS_265 Active Against Resistant/MDR and Hypermucoid K2 Strains of Klebsiella pneumoniae
Source: Viruses. 2025 Jan 9;17(1):83. doi: 10.3390/v17010083 (PMC11769527; doi:10.3390/v17010083)
Supplement: Supplementary file 1 [file viruses-17-00083-s001.zip]

Archive with 5 entries (5 files):
- Table S2.xls
- Data S1.pdf
- Data S2.pdf
- Figure S1.pdf
- Table S1.xlsx
