# Supplementary material for: Phage vB_KlebPS_265 Active Against Resistant/MDR and Hypermucoid K2 Strains of Klebsiella pneumoniae
Source: Viruses. 2025 Jan 9;17(1):83. doi: 10.3390/v17010083 (PMC11769527; doi:10.3390/v17010083)
Supplement: Supplementary file 1 [file viruses-17-00083-s001.zip › Table S2.xls]

## Sheet: Sheet1
gp	start	stop	strand	function	nucleotide_sequence	aa_sequence
gp1	498	55	-	hypothetical protein	atggcaaatccgaaccctaagcacaaattttcatccagcaatcagccaccaccaagaggaaaaagctacagaacagttcttcttgaagcattgcgtgctgcaaatacgccgatgaatgagattgaattcgtcacgtactacatcaacaaggcgatgacatgcgaagacgctcaggctaccggcatgctgcgtgaaatattcctgcgacttaacccaattccaaagcctgtagcgccacctgttgagtttgatttcccttctgacggtacgcctgtgcagaagatggatgcgattatcaagggcgtctctactggcgttgttccagccgacattggcaagatgatggcagacattctgaaggctgggcttgatatcgaagaagtaacagagcttgcggcg…	MANPNPKHKFSSSNQPPPRGKSYRTVLLEALRAANTPMNEIEFVTYYINKAMTCEDAQATGMLREIFLRLNPIPKPVAPPVEFDFPSDGTPVQKMDAIIKGVSTGVVPADIGKMMADILKAGLDIEEVTELAARLERLEKLLEQQNV
gp2	773	579	-	hypothetical protein	atgccgcaaaaatcaaagcgggaggtgtggaaggcggcgcaaattgaaggcgtcgaccacttcatagcagcaatcgccaaagcctttcctgatgcgattgaggtggttcacgttcaaagcaatagctgtaatgtttggtgttatgcgaaaactgatgtacaatcatctcatcaatcatcacccaccaccctttaa	MPQKSKREVWKAAQIEGVDHFIAAIAKAFPDAIEVVHVQSNSCNVWCYAKTDVQSSHQSSPTTL
gp3	931	773	-	hypothetical protein	atgctgtggagcgacattcatgctgcatgcgaagaggctgactttctgtatgaggagaccgggaagcatcatgatgtcattcaggttggcagcatgatgatggtggttgagcataacagtatgcttcggtatatgtactcaacaacgaggtatcagtga	MLWSDIHAACEEADFLYEETGKHHDVIQVGSMMMVVEHNSMLRYMYSTTRYQ
gp4	1027	935	-	hypothetical protein	atgaaaccctacatcatccgcagactgattgctgtagcccgcgttgcattctggattgctgttgcgttagctgtctggtttatcgtgaggtga	MKPYIIRRLIAVARVAFWIAVALAVWFIVR
gp5	1503	1024	-	DUF551 domain-containing protein	atgaccaaatcaaccataaccagagagcagcagcggcagattctgattgatactgcgcagcacattatcagccgagaaatgacatctccgcatagtgagaatttgcgtgaactggctcgtatagcgctggccgcaatggacagcgagccagattacaaggaacgaaaactgttctgttcaaccgatacggctaggatgagaaaggtaatctctgtctctgctggtaccgaggatacgaccctctatcacgcgcagccagcaccggtagtgcttgatgctatcgacacaaacttgattgaagcccttcgcctggttcagtgcatgctggatgactatcgcgagcgcaattatggtgatgcacaaggttggattcgccatatcaatacgcacatgagcgac…	MTKSTITREQQRQILIDTAQHIISREMTSPHSENLRELARIALAAMDSEPDYKERKLFCSTDTARMRKVISVSAGTEDTTLYHAQPAPVVLDAIDTNLIEALRLVQCMLDDYRERNYGDAQGWIRHINTHMSDYTEAHGDDAYSVLHNLITAAPQEDKP
gp6	1696	1508	-	putative diguanylate phosphodiesterase	atgaaaatgggtgaacacatggagccggttatcgagctcctggaagaactgaatggcaacaacactgacgccaaattgaaactactcgccctggttatctcggaatacatgcttaatgcggatgttactggctttgaggtcaccgcagggaagatgaaagtttccgtagatataagcgtggatgaatag	MKMGEHMEPVIELLEELNGNNTDAKLKLLALVISEYMLNADVTGFEVTAGKMKVSVDISVDE
gp7	2130	1696	-	hypothetical protein	atgaccataactattagtgaagttcaggaaattattaaaaaccttgagagtggcggtggactctcaatcaaagaggaaaaatacctcaaggtggcaaagctgtgcttgcagctggctgcggagaatgtggcactgaaggaggcgtgtggcggcaatggaagttatcgcaactgcccagcttgcacattctctgaatacattgaggcaccggaaacccccgtcaccgatcgcatcgtagccgggattaaggctgatggtcgcgcagagggtatcaactttgcagcaagccgccttgccgccgctttcaatcacggattcgttgacaaaccaatggatgaggttggcgacgtggtacgcatgatactcaccgcaaaagaggatttggcgaacgacccagtc…	MTITISEVQEIIKNLESGGGLSIKEEKYLKVAKLCLQLAAENVALKEACGGNGSYRNCPACTFSEYIEAPETPVTDRIVAGIKADGRAEGINFAASRLAAAFNHGFVDKPMDEVGDVVRMILTAKEDLANDPVLAAAGIKVEAE
gp8	2287	2114	-	hypothetical protein	atgaggctggtgaggacagggtcaactactgactcagctttattaggggatatctggaaagcactggaaaaaacgaaatgcttcacgaatgggatgatgcctgcatgcgcatcaagttataatctggcgagcaaattcattaacagagagcataaaaatgaccataactattag	MRLVRTGSTTDSALLGDIWKALEKTKCFTNGMMPACASSYNLASKFINREHKNDHNY
gp9	2642	2364	-	hypothetical protein	atgaataaattactggcagtggttttactggttatcgctaacgcagcaagcgccgagactatatgggtcacgaagtatgcactgacccgtggcatccagaagtacgaaagcgcacatctatttgccgatggtcaggtggctgtagttggcgacgtttactttaaacgtggtgaatactggcttgatgagcagcaggcaaaagagcatgcagagactttgcggcaacgccgggtatctgcgctgatgcgtgagcttgagcgtttacaggctgttaaatga	MNKLLAVVLLVIANAASAETIWVTKYALTRGIQKYESAHLFADGQVAVVGDVYFKRGEYWLDEQQAKEHAETLRQRRVSALMRELERLQAVK
gp10	2843	2658	-	hypothetical protein	atgaccaaagcaatctacacgcgcactcaactggagccagaaatgggcgcagtgaaagcgcaaaactttatgatggcgcaggcgatgcatgcatacagcaacggtaagcgcgtctgtcgcgtttttattggagaaggaaagcagagagtgcttgatcaggttatcgtgtcatctggtggaaactaa	MTKAIYTRTQLEPEMGAVKAQNFMMAQAMHAYSNGKRVCRVFIGEGKQRVLDQVIVSSGGN
gp11	3020	2847	-	hypothetical protein	atgggagataaacagatgcaaccaactattgagatgcttgatgctggagtaaaagagctaaagctatgctttccagaatttcgtgatgacgctaactgcgaatacgacgatgatgagtttcaggattctgtatgcttcatttttcaggcgatgcttgcagcaaagaaggattga	MGDKQMQPTIEMLDAGVKELKLCFPEFRDDANCEYDDDEFQDSVCFIFQAMLAAKKD
gp12	3522	3761	+	AP2 domain-containing protein	atgaatgataaaggacgtggagcaaggtgggttgcttcaccaaaatcaacgactggatactatggtgttgattttcacaaggcatcaaaaaagttccgcgccagagtgatggttttaaagaaaagatatgatttgggaatgttcgatacggcagaggaggcaaacgcagccgtacttaaagctaagcagtggctatcagaaaacccacacgaatcatttgcagccgagtatgaggtttaa	MNDKGRGARWVASPKSTTGYYGVDFHKASKKFRARVMVLKKRYDLGMFDTAEEANAAVLKAKQWLSENPHESFAAEYEV
gp13	3762	5315	+	DNA helicase	atgattacagcacaggaaatcttcaaccaggcaagagaagcgcatacctctgcggcgcgcgtcgccattcaccatggcatgacaccaagccataacatgtggccggaaatcaaggagggacaggagaaggatgtaacatactcggagatagagcttaccagtgacaacaggaaagacctgataacccgctactcagttgcggcggctagggctgtgcaattccccgttagcacatcattcatgcacctgcttggctgcgtagccagcgccatgacgcgaaattttagcgttgaatactacggttctgaattgcctgtttccttgtacgtggtgacgtcgcagccgccatcagctggcaagacagccatcaactcaatgcacatgaacccgataaaaatt…	MITAQEIFNQAREAHTSAARVAIHHGMTPSHNMWPEIKEGQEKDVTYSEIELTSDNRKDLITRYSVAAARAVQFPVSTSFMHLLGCVASAMTRNFSVEYYGSELPVSLYVVTSQPPSAGKTAINSMHMNPIKIEYDNLSKKMEKEIVKINIRIEDLMKAYKEATNQNAKAIIGDDIAKEKEKLEGLYTITYPLTDATPEAVQHQAIHEGGFFNLISDEASVLNTCLGLSYGKDGGKSNAEVILKGWDGGFVGSARVGRGVSSGYVLGNISVIAQDESIDAILSAGDRGNGLSERFLMLREQSMLGYREHWDVENDCPVSKPMPKELKAEYARFVHNLVASEKVVFSLAKESQRMIGLLRNQWEKNFLPGGKWDHVLLRGAMGKADKQIIRLSAIFHAAE…
gp14	5312	5503	+	hypothetical protein	atgattaagataaaaggttacttagtaagatcagaaggcgcatatcattttaggacttatggttggagtgtttggtttttctggagtaaattgcacggctgctggttaatatcaaactatcacgttattgatagttactggcatcgtcatctttctggaagtgtggatataagaaagttgatgatacgataa	MIKIKGYLVRSEGAYHFRTYGWSVWFFWSKLHGCWLISNYHVIDSYWHRHLSGSVDIRKLMIR
gp15	6440	5517	-	DNA primase	atggcagggaactggcaagctgccatcatgtcgatagttaatgtcgacatgagaattttcaacggtaagcatcagccatgcccgagctgtggtggcaatgatcggttcagatttgatgaccatcttgactacaaaggtgacggcggcgccatctgcaaccagtgcggaaacggcagcggaatcacctggttaatgaaactctccggcatgaacttccccgaagcgctggaggcgctgggaggattcctgaatatgcacccgcgtgaaaaactggaggcaatcaggaaggggctaccgaagataaatcacaacgatgacttcattaccgagcaggaagtcgccgcaatcatggctaaaacgacgcgtgtcgcgatgaatgagtggactttgataaatggt…	MAGNWQAAIMSIVNVDMRIFNGKHQPCPSCGGNDRFRFDDHLDYKGDGGAICNQCGNGSGITWLMKLSGMNFPEALEALGGFLNMHPREKLEAIRKGLPKINHNDDFITEQEVAAIMAKTTRVAMNEWTLINGIGCDVNVARGKSGELIAVEMMRADTMKPCNVAFIGVDGDSFRTFFRAGYNKESAINGKLTRGAISPIGEDNGKFIYLVSNYADAWKCHYFTGAHVWCCWSPENIWEVVRNVGDEQRAKLRCIINNNFDEVCAAENAGIPILITDDGQDIRYSVAIRKRLYKPEELFEALKNKPS
gp16	6548	8479	+	DNA repair helicase	gtgcaaaaaattgatgcaatgattgctgagctggatatggataagctacgggccagcatccataccggggaaattgaaccgcgcccatatcagtggctggtatatgaaaagacagcggaagttatccgcaagtttggtaagcagcccaagccaagttatgttaccgcgtcggttggcgctggcaagaccatcatgatagccatgattgcccgtcggtttcaggatatggggtgggagggtcttgtcatcgcaagacaaggcgaaattattgagcaggatgctgaggagctttggaacctgagcgtaaaaaactctctgtttagcgcatctcttgggcgtaaggcgtatgcctatccgcttatcgcgggaacagagggcacaataataaatggccttttt…	MQKIDAMIAELDMDKLRASIHTGEIEPRPYQWLVYEKTAEVIRKFGKQPKPSYVTASVGAGKTIMIAMIARRFQDMGWEGLVIARQGEIIEQDAEELWNLSVKNSLFSASLGRKAYAYPLIAGTEGTIINGLFDKTADDGTVTKSLLSDFTPRYILVDECHQVNWQDIISDQPETQYGVIMNELNRRCKSKYGHEVIVIGYTGSPFRGVESIKGAYWKHEIVNISTKYLVDLGFLVPTIFGGQDIEDLQYDLHEFASSDVDGVQDFTDSQLKEMQEEILKQGTLTQKIMLKVMELTRDRLGVLITCAGKKHCKEAAKYLPEGSYSIVTEDMGQKARRKALKDAATGRKKYTLQIGCLTTGVNIPYWDTSVILRKIMSLTLLTQLLGRPMRLLKPEQIAA…
gp17	8476	8622	+	HNH endonuclease	atgattatttttactatgaaaatggctttcttatatggaaggaaagagatgtttcaacttttaaaactaagaggtcagcagctacttggaatactaggtttgcacataaaactgcaggtaacaagtgcccaaggtttggttatgtaa	MIIFTMKMAFLYGRKEMFQLLKLRGQQLLGILGLHIKLQVTSAQGLVM
gp18	8622	8990	+	HNH endonuclease	atggtcaggattggcaggggtctttatcgtgcacatagaatcatatgggaaatgcataacggtcaaatacaaggagatatgcagattgatcatatcaaccatgttcgtgatgataatcgaatagaaaatctcaggttagttaataatcttgggaatggcatgaatcaaagtatcgcaaccaataacacctctggagttacttgtgtgacatggaactcagacaggaagaaatggatggatcaaataaaagtaaagggtaaaaacatttatcttgggctatttgttgattttaataatgcagcaaaagcaagagaggaagccgaggttaagcacggattccatcaaaaccacggcaggagaacaaattga	MVRIGRGLYRAHRIIWEMHNGQIQGDMQIDHINHVRDDNRIENLRLVNNLGNGMNQSIATNNTSGVTCVTWNSDRKKWMDQIKVKGKNIYLGLFVDFNNAAKAREEAEVKHGFHQNHGRRTN
gp19	8987	9403	+	VRR domain-containing protein	ttgaagcagcttgatagtggaatatgggtatttgatagcggttatcgcggggagtgcccaagggaggaatctgaccagatggcctatggtctgtggatgcaataccgttttcctgatgctctttggtttcatgttccaaatgagaccggcacaaagagtggtccgcaattcatcgaaaaacgccgaaaaatgggcgtcaggagcggcgtaagcgacaatgtgatactaacccacggtgttaatcataaatgcggcctgattgaactgaagaggcgtgataagacaaaatcaaaagtatcgccatcgcagattgaggttcttgagtgcgccattgcagagggtcactttggcgccattgcttatggtcttaatgagataaaaaaggctacgttattctat…	MKQLDSGIWVFDSGYRGECPREESDQMAYGLWMQYRFPDALWFHVPNETGTKSGPQFIEKRRKMGVRSGVSDNVILTHGVNHKCGLIELKRRDKTKSKVSPSQIEVLECAIAEGHFGAIAYGLNEIKKATLFYFGLDE
gp20	9448	10404	+	Exonuclease VIII	atgaaagtttatttaaacaacgaactcagtaatgaccagtatcatgctgacacagagcacatcaatggctctggcctgtggaacatctatgatcgctgcccggcagcgtggcgctataaagacgaagaatatgagcaatcaaaggctcttgtcttcggaaccggtagccataccgcactgcttgagcctgagcgcttcgaagccgaatatgcccgcatgccgattgtcgatgattttccgaaagacaaagatggcaatcgcacggtgctggtaactgcttccgatatgaactcatgggcaaaagagcgcggcatcaaaggtctttcagggaagtcgaaagctgatgtgataaaaatcattcaggccactggcgagccagtacaaatttacgatgttatc…	MKVYLNNELSNDQYHADTEHINGSGLWNIYDRCPAAWRYKDEEYEQSKALVFGTGSHTALLEPERFEAEYARMPIVDDFPKDKDGNRTVLVTASDMNSWAKERGIKGLSGKSKADVIKIIQATGEPVQIYDVIREEAEKAATGKSMLEGDDYDAIQQMRAVIHANSYYSSLLAGAYAEVSILGELYGEKAKVRFDCLTKGGDIIDYKTAVSAKPDEFFRHAARLGYFMKMAMQHDMFVAAYGHAPRSVNLLVQEKKAPFIPALIRLTEEQLRIGRIQLNGAMEIYKACKKANSWPGYSMGNPVIEMETPEWFKKQFNL
gp21	10377	11084	+	Erf-like ssDNA annealing protein	atggttcaaaaagcagttcaatttataattagcaaggtgatgaaaatgattttctctgaacaaaaagcaaatctgattaaggctctggttgaggctcgtaaggtgatgagtagcggcgcaaagaaaaacgccaaaaacccacacctgaaaagcaattacgcaaaccttgagtcgttccttgatgcaatacgacctgcgcttgaggctaatggtcttataatcatccagaacgccattgatggtgattcaatggatgtgctgaaacttgaaacaacgataatgcatgagtctggcgagtacatgtcatctgtgatgccaatgccagtagctaagaaggatgctcaagggtacggctcagcaatgacgtatgcacgcagatattcaattgctgcaatgttt…	MVQKAVQFIISKVMKMIFSEQKANLIKALVEARKVMSSGAKKNAKNPHLKSNYANLESFLDAIRPALEANGLIIIQNAIDGDSMDVLKLETTIMHESGEYMSSVMPMPVAKKDAQGYGSAMTYARRYSIAAMFGIAQADDDGNAARKSPKDAVALIRNAASMEELASIYGEEYKAFRGDDAATRVIVGAYQEMKAKFMVSGESFNPAKLAKPQHQQPEPQEETKTEHKPTPIEGF
gp22	11165	11665	+	HNH endonuclease	atgaatgagtttgatatgtatttgtctggcatgagcatccctcaaatctccaatgaaacaggaatagccatgtcaacattgaggtttagatttaagaaagccggaatattgagaagcagaggagatgcaataagaattgctgccgcagatggaagacttggctcaggacttaggggtaaaaaacgagagtttactgaagaatggaagcaaaatatatcaaaatcaaagaaaggagttggcaaggggcgctctgtaaaaccgaacggttatgtcgagataactatgggtgaaaacaaaggaagaggagagcatgttgtagttatggaaggcattattgggaggaggttgtttcacaatgaatgcgttcatcatatagaccatgataaaacaaacaaccat…	MNEFDMYLSGMSIPQISNETGIAMSTLRFRFKKAGILRSRGDAIRIAAADGRLGSGLRGKKREFTEEWKQNISKSKKGVGKGRSVKPNGYVEITMGENKGRGEHVVVMEGIIGRRLFHNECVHHIDHDKTNNHPSNLMLMTKSEHASLHATENHNGRLRDKNGRFK
gp23	11665	12168	+	Single-stranded DNA-binding protein	atgtcttcgattggtattaataagtgcataatccttggtcgagttggtgatgacccggaagttaaatattcagcatcaggctctgcaattgccaatctttctgttgcaacatctgatcagtggaaagataaacaaacaggagaaaagaaagagctgaccgagtggcatcgcgtagtcatctttggaaaacttgcagaaatcgcaggagaataccttcgcaaaggttctcaggtatacatagagggtaaattacgcactcgaaaatggacagatcaaagcggtgttgaaaaatacactactgaaattgtcttgcagccgatgaacggcgttatgcaaatgattggtggtaaatcaagtgataatggaaaccaacaatcacagcagcgacaacaatcagga…	MSSIGINKCIILGRVGDDPEVKYSASGSAIANLSVATSDQWKDKQTGEKKELTEWHRVVIFGKLAEIAGEYLRKGSQVYIEGKLRTRKWTDQSGVEKYTTEIVLQPMNGVMQMIGGKSSDNGNQQSQQRQQSGSNQQSGWGKPQQPSSTQKTPANEPPMYFDDDIPF
gp24	12260	12394	+	hypothetical protein	ttgccagggcctgatacaactctagttatcgcaaaggaattcaaaaatgataaagttttatgtttcgatgtttattcagagtttgatattgaattagacccctggaaatttttccagcgcaaaaagaccgtatag	MPGPDTTLVIAKEFKNDKVLCFDVYSEFDIELDPWKFFQRKKTV
gp25	12667	12494	-	hypothetical protein	atgttaaaagtaaatgtgtggtttatgacaactgacgctcttccggttacagtggaaatagatgatggcggctcatcgttttccgacgaaattgaaaaacaagattatgtgttagattacttaatgaacaatgggttttctgacaaagaagaattgacatttaaaatagtttaa	MLKVNVWFMTTDALPVTVEIDDGGSSFSDEIEKQDYVLDYLMNNGFSDKEELTFKIV
gp26	14659	12677	-	tail spike protein with endoglycosidase activity	atggctactaccccaactaacaagccgatcccttctgaagacccgcgcgacctgaagtttaacgctgggaagattgatgaagaggtcaacggaagtgctgattactacaccgaccgattcggcatgcagaggctgactaataccggaaggaataaccagttccaggcagctcagactcaaagggagtctgatttccagcaattcctcttgaattctggttatcagtttttaggagattatgaaaatgggccttatacaattgccgctcgtaatcagattattcgttatcagaatgaattctggcgtttaaatgcggctaccaatccaccatacacaaccacgggtattaatagtacatcatgggctaccgatgttacgcatttggtgagcgttggtgat…	MATTPTNKPIPSEDPRDLKFNAGKIDEEVNGSADYYTDRFGMQRLTNTGRNNQFQAAQTQRESDFQQFLLNSGYQFLGDYENGPYTIAARNQIIRYQNEFWRLNAATNPPYTTTGINSTSWATDVTHLVSVGDANLRQELSSSVIPGTSLVTHSDGIQLDDYMEIFNRRTKFIMPEDFPGTDTEQLLAANSYAKANRVNVVLQAGKTYYVTGSQGLEVDLGYYSFESPNGIAYIDFTGCTATYCLWVHSSRPYPAGSENHCTAMRGIKFKSSIKGISQRLLLTGNNNNSSNGTYNGDCKIENCMFSTADIVLGASNSTWRYKFINCGFMMESPGGTYAMHFPAGISDSGESVTFQNCKIFDMKGCPILVECASFAIGMPGTSVLNTPIKITGNGAMVIL…
gp27	17154	14698	-	host specificity factor TipJ family tail protein	atgccaggagttacaaaagagacgggtaatgttcctgctggcactaatctgtggagatggctggagaattccagccttccatctgatatcaggattgcactgaatggccgcatttttggacctgatgatgaattgtcgatatcgttaaagcaaaacgatattgttaacatttactgtcagcctcgcggcgccattggcgaccttatcagcacgatactcaagcctgtaactaaggttctttcttttctgctgccaaaagcatcaacgccatcaaccagcaccggcacgacggttgaatcacccaataacagcctgaaatcgcaaactaatattgcgcgcaatggagaggcaagacctgacaacttcggtcagataagggcattccctgacctgattcag…	MPGVTKETGNVPAGTNLWRWLENSSLPSDIRIALNGRIFGPDDELSISLKQNDIVNIYCQPRGAIGDLISTILKPVTKVLSFLLPKASTPSTSTGTTVESPNNSLKSQTNIARNGEARPDNFGQIRAFPDLIQESLFEYIDDLKYVTEFMNFGLGKYTISSVRYAETNLGSLPGATHVIYNPGDVIGQIIEPYQFDGLDGQEVPGLNESEDTPIETATTTSVTSGDYAGGQLLMVIPKNTDFDYFMGLSLPHSVSLTINITYNSTSGPVTENIQLSGNIISAEETETGVIPDIQYFYNFTFNNLTGANLGNLTGATINNTYFQIVDNEALVVGPYVGTVESTQVWVHVQSELGPTSGTADYLIKVWAVDDNGDAIPGTEEQLADSIDNPFNQTTKTYYR…
gp28	17530	17126	-	minor tail protein with endopeptidase activity	atgcttggcaagccatacgtcgacaggtgttgtcacgttgacgcggtggactgctggggtctggtggtgctgttctatcgcctgtgcatgaatgtcaatgttcatcacgatgattcatattcaagtggcggcgattttgtcacttgtttcaatggagaagtttcattctggaaagataccgaacaaccaaaagttggcgatgtggtggttgcttatcgcgggagtcatccggtacatgtcgcgctgtggtggggtcgtgataaaatactgcatgcgcgagagaaaacggcagtcaagacagaccgccttaaaacactcgaaaaattatcaacaaaattaaggtttctgacttatgccggttattcacattcagaagatgccaggagttacaaaagagac…	MLGKPYVDRCCHVDAVDCWGLVVLFYRLCMNVNVHHDDSYSSGGDFVTCFNGEVSFWKDTEQPKVGDVVVAYRGSHPVHVALWWGRDKILHAREKTAVKTDRLKTLEKLSTKLRFLTYAGYSHSEDARSYKRDG
gp29	18017	17547	-	Tail tip hub protein L	atgccaacattgcgtgaataccagtcaaaaaggccaaactggaagctgtatgacaccataaccttttatcattcttcatttggttacgtccggctagttggcaacgagttttctgatattgtacttggcggccagacttaccagccagtgcgcatggatgtaaccagaagccagcagtcaaacacgccggtaatcaatgccactctgaagtttgcaagactggcaaatgactttaagcaatatttaaagttatggtcaggctctggacgcattgaacctatcactgcgttataccagcgttttgacgagaccgacaaagacacaccattaaaaccatatacgctttatgtgaacgatgtgacgcttgatcagtctgatgtaactgtctccatctccata…	MPTLREYQSKRPNWKLYDTITFYHSSFGYVRLVGNEFSDIVLGGQTYQPVRMDVTRSQQSNTPVINATLKFARLANDFKQYLKLWSGSGRIEPITALYQRFDETDKDTPLKPYTLYVNDVTLDQSDVTVSISIKNPINGNVAKLYDITEFPGLRTV
gp30	18487	18017	-	Tail tip hub protein M	atggctatagcttatccatcatggctaccgcttgcgcagcgggccagtaaaaacatgaccactcagaccaccttccgcagcgatcagcctgcggttggggcgccaatatttcaaaagttaacgacagatgttgcagtaacatggagtttgacatgggttttcacgctcaggcaggagcgggcatttatgcagtggttgagaagcccaaattatctcaacaagtgcaatgaatggttcacgatggatatcgatcttggtggcagcggattacagaatcagactttgcactttactgattaccccgtgcagacaagcatcaatggcggtatcgtcacatggactggaaatgtcatctgtaaaaccctcaataactccatggatgagtttgatgatgtgctt…	MAIAYPSWLPLAQRASKNMTTQTTFRSDQPAVGAPIFQKLTTDVAVTWSLTWVFTLRQERAFMQWLRSPNYLNKCNEWFTMDIDLGGSGLQNQTLHFTDYPVQTSINGGIVTWTGNVICKTLNNSMDEFDDVLVELDERWYSWIDEVVNRDLPEYP
gp31	21780	18487	-	Tail length tape measure protein	atggcagaagaagttggcggcattgtctatgaggttggcattgatacatctcagttagcggctggcagtcgtgaaatagagtcaatgctaaatgaccttagtgggaacatggggcggctcgaggtcagtgtaaacaggacggagcgctctataagctcaatggaaggaactatgtcgagcctcaccggggttgcaaaaggcttgcttgccgcgctctctgtgcaacaggtcggagcctacgctcaggcgtggcaggatatgagtaacaaactctctaacgctgtgagagattcagttccgccgttcgaaacccttgccgatgtaactaatcgtgtttttgatatcgcgcaaaaaacacgctcaggactggacgcaacggccaccctatacgccagactt…	MAEEVGGIVYEVGIDTSQLAAGSREIESMLNDLSGNMGRLEVSVNRTERSISSMEGTMSSLTGVAKGLLAALSVQQVGAYAQAWQDMSNKLSNAVRDSVPPFETLADVTNRVFDIAQKTRSGLDATATLYARLERSTRSYGVSVEDLTRLTTIINQGFIVSGASAEEASNAIIQLAQGMASGALRGDEFNSVNEQGNRLMIALADSLGVGIGELRNMAAQGKLTTDVIVNGLLSQGDSIGREFAKTTSTISQSLEIAGNNVARFFGENATVKTGVKIFSDSVILASENIQALGTALTIVAGVMGSRYVGALAMSTAAKISDIAASRQQLIAENQQAQSALVAANSAQRKALADKEAALSSLALAQAEYNVAKGSAAEMLALDALVAAKSRASAASLSLA…
gp32	22487	21780	-	Tail assembly chaperone protein	atgagacaacgcacaccgctaacagaaatcggagagatgcgcatctccctggctgacaagtcttttttcttcaagccatcatttgcggcgatgaatgatcttggttcaccgaaagagattgtcgagctgtacgctacgcttaatggctatgaatacgcggccatacttggcgctattcagtcattgccgtatggagcgcagattcaggtggcaaaaatcctgtcacgccctacctatggtaagaaagtgctcagcgccgcctgcctcatcatgcagtcctgttgcgatgatgatatctcggtgctcattgggtcatggaagccaactccgcgcggtgtgaagtacgtcaccggaagaatgccagtaaatgacattattattattgctcgcaacctgatg…	MRQRTPLTEIGEMRISLADKSFFFKPSFAAMNDLGSPKEIVELYATLNGYEYAAILGAIQSLPYGAQIQVAKILSRPTYGKKVLSAACLIMQSCCDDDISVLIGSWKPTPRGVKYVTGRMPVNDIIIIARNLMEHGIIGKSPLKVPQRSENQKRTTSELRMSDYIISARTHFGITREEAEDLTMTEYQQMIKSKYPEPEGMTREQYDASYERAKLNKQKLKEKAARKAAKSKGAK
gp33	22585	22719	+	hypothetical protein	atgaacgagactgatgctgatttgagattttacatcgacctttacattgatcagggctacacctatgaggaggcccgcgtaaaggcgattttgttactggataagattggcgtagtggtggaggataagagatga	MNETDADLRFYIDLYIDQGYTYEEARVKAILLLDKIGVVVEDKR
gp34	22716	23093	+	DUF2591 family protein	atgagcactgattacagcaagatgagtgattttgagattaataagtgcgtggcattaatagttaatccagccttggccgaaatggagtgctatgacatcagtagtcgcgccgtatttcacgacaaaagcggcacctgcggattctctttcatttcagaccccgccgatgcatggccgattattgttggcaacaagattagcatcgtatcactcgataacaaatggattgcggcgccggttgatacagtaattgatggcatcaccggagattctgaagtttgtttttatgcaagctatgatgccgtctctgatgtaagtccattgcgcgccgccatgattgtcttccttatgatgcaggagtccaaaaatgccagttaa	MSTDYSKMSDFEINKCVALIVNPALAEMECYDISSRAVFHDKSGTCGFSFISDPADAWPIIVGNKISIVSLDNKWIAAPVDTVIDGITGDSEVCFYASYDAVSDVSPLRAAMIVFLMMQESKNAS
gp35	23083	23235	+	hypothetical protein	atgccagttaacaaagatgacgaagatgtgatatctgcatatgcaggtcagcgcatcgacataaactacgcgatagcaattcacctgagacgatctgagtttattgctaatctgattttgtggggcattaagaacaagacgaggaaggcctga	MPVNKDDEDVISAYAGQRIDINYAIAIHLRRSEFIANLILWGIKNKTRKA
gp36	23235	23537	+	hypothetical protein	atgagtaaattgacaaagtggctggaaagcggggagtatctacctgaattcatgcgtgatttccatgaccagaaagacgtattcaaggccatgcacaatacaatcaccaacgccaatgaaaacggtaatccacgcgatggtcatatttacgtggttgatacatttctttggtatatggcgcgatgtgggtacactctgcaaaaatcaagaaagcaggttgaatttaaggatatggacgatgacattgagagaatgaggcgtgaattttcagaaaagtttcgaaatattattagtgaaaaataa	MSKLTKWLESGEYLPEFMRDFHDQKDVFKAMHNTITNANENGNPRDGHIYVVDTFLWYMARCGYTLQKSRKQVEFKDMDDDIERMRREFSEKFRNIISEK
gp37	24314	23559	-	Major tail tube protein	atggctatttgtgcaaatgataacggcatcatcacaggtcgccagtcgctcattgagctggctgatggctgctgggatgctgtgccagcagaggaagattggaagttttttgcccccatgacctcaaaaggcgtcgacttcagcccaagcaccaccacttctgaggctgacgatggcgatggctttgttgcaacgctggtaactaccgcagacctcaccatttccggtgattttgaagttcgcaaggctgataaggctgatgagtatggcgtgcacaacctcatcaaatactttgtcaccgaagtaaaagcgcgtcgccagccgtcgctgtgggttcgccagaccaccggtaatactgttgtcgtggcttactgcaacattaccgctctgagctacgat…	MAICANDNGIITGRQSLIELADGCWDAVPAEEDWKFFAPMTSKGVDFSPSTTTSEADDGDGFVATLVTTADLTISGDFEVRKADKADEYGVHNLIKYFVTEVKARRQPSLWVRQTTGNTVVVAYCNITALSYDGGTNDIITGSVEFKPYDGSTVDVSSIEDLTLTTDISATKSVATGTTLTLGPVAASGGVEPYTYQWYKGTSPISDATTDTFTKATAAAGDAGTYFCRVMDSATSPDYVDSTKCVVTVTT
gp38	24766	24614	-	hypothetical protein	atgtcacgaattggctacagtagaacgtccgctctgctactggtcatgagcgcatcagcctgcgcattcaccacaacgataagagcactgaacgctgcattatggctctatctcagctgcgccgactgcagtcccgatatgaccaaccactga	MSRIGYSRTSALLLVMSASACAFTTTIRALNAALWLYLSCADCSPDMTNH
gp39	24830	24949	+	hypothetical protein	atggtggacttgattgccacggagtgcgaagcaaagtgcagtgctcttatcgttgtggtgaatgcgcaggctgatgcgcaaagaggatacgcgatggcaacgttacagatagcctcctaa	MVDLIATECEAKCSALIVVVNAQADAQRGYAMATLQIAS
gp40	25139	25223	+	tRNA-Ser-GCT	ggatagttggctgagaggccgaaagcagtcggttgctaaccgataaaccggaaacggttcacaggttcgaatcctgtactatccg
gp41	25233	25306	+	tRNA-Arg-TCT	gcaccattagcgtaattggatagcgcaagaggcttctatcctctgggttttaggttcgaatcctgaatggtgca
gp42	25313	25386	+	tRNA-Met-CAT	tcccgtttagcttaactggttaaagcacccgactcataatcggatgattacaggttcgaatcctgtcgcgggaa
gp43	25773	25390	-	Tail-to-head joining protein	atgagagatatgcttgagcttgttgaccagtaccttagcgatgccggtctttatgatgggtgggcttctcagcttgagttctggaacgataccgaagttggcaccgaccggtttatggtgctgcaatccaatggcggtacgaacgtaagcaaaggactcggcggcgattactatttttcactctatgttgtcggccagcagggtcagtacaacatcgaggaaacaaaagcaaaagcgcttgatgtcatctcatacatcaaagaacatccagttgatagttgcattggcatgattcagctacaggcgccgcttggtcgtccaacactcactacagagcagaggccagtttatgagttgttgctgagggttgtttttggtgagtga	MRDMLELVDQYLSDAGLYDGWASQLEFWNDTEVGTDRFMVLQSNGGTNVSKGLGGDYYFSLYVVGQQGQYNIEETKAKALDVISYIKEHPVDSCIGMIQLQAPLGRPTLTTEQRPVYELLLRVVFGE
gp44	26186	25770	-	HK97-gp10-like phage protein	atggccgccaaaatgcgaggtatccagcaggcgattaagcgcactcagcagatagtcggtgagattactggcgagaaggcagtgtcagcaataaaagccgccacctacatcatcaggactgaatcggcgtctatgactccagtagctacatctgcgctgataaacagccagtttgacaccgttgaggttaatggcactcgcataactggcaagattgggtatgctgctaattacgccctgtatgtccataatgcacctggtaaactgcttggcacgaatacgccgcgcacaggacggctcaaaggaaagggtaacgtatgggataagagcggcgagcctaaattccttctcaaggctggcgaaaacacacgcgaacttgtcgatcaggtaattaaaaaa…	MAAKMRGIQQAIKRTQQIVGEITGEKAVSAIKAATYIIRTESASMTPVATSALINSQFDTVEVNGTRITGKIGYAANYALYVHNAPGKLLGTNTPRTGRLKGKGNVWDKSGEPKFLLKAGENTRELVDQVIKKEMTLK
gp45	26534	26190	-	Head completion protein (putative stopper protein)	atgtcagcaatagcgagatggagctatacgcagccatgcacaatctggcggcttactggcaaggataagtatggcaaaccgacattcgccgcgccagagtccctcatgtgtgattatggcttcgataagaatctgaccaccggcacagctggcaatgagattgcacagaaaaacacattctggacggaataccagaatgcgtctgttggcgacttcatcatgcttggcaccatcaccactgctgacccgctggccgccggagctgaccagattagaaacgttgtgaattacggcaacacactaaatcgcaacgacctgcctgattttgcgctggtaacggggtaa	MSAIARWSYTQPCTIWRLTGKDKYGKPTFAAPESLMCDYGFDKNLTTGTAGNEIAQKNTFWTEYQNASVGDFIMLGTITTADPLAAGADQIRNVVNYGNTLNRNDLPDFALVTG
gp46	26656	26522	-	hypothetical protein	atgaaaacgcaaacattaactgtaaatatcgcaatccgtaaatggtgcctgccactgctggttattctggtattgctgcgccttcctgttccgcgctgggtttatactcttgaggctgcgccatgtcagcaatag	MKTQTLTVNIAIRKWCLPLLVILVLLRLPVPRWVYTLEAAPCQQ
gp47	27009	26653	-	Head to tail adaptor	atggcgtcaagaggcgtaaccatcaccacggcagacgcaactggcatcctgtgtctggtggcgagcatcacagagtgccttgagcttaattaccccgaagacacatgcagacaggatgcaattctgctatgggcatctatcctgatcgcctcaaatacagccgggagatacatcaccagccaccgggcgccatctggtgcgtcgcagtcatttggctatggcagcaagccgtggatggccctttacaatcagatgaaactactcgatacggcagactgcacaggcgaccttgtggaagagcctgatggggcagcaaagccgtggtttcgggttgtcaccgggagcaagtgcagatga	MASRGVTITTADATGILCLVASITECLELNYPEDTCRQDAILLWASILIASNTAGRYITSHRAPSGASQSFGYGSKPWMALYNQMKLLDTADCTGDLVEEPDGAAKPWFRVVTGSKCR
gp48	27310	27023	-	structural protein	atgagagacgcgcttcagcacgccgcaaaccagataattagtggcactgtcggccaggtaatcgacaaagccggttatacatccatcggcacgggtcttggcctgaaagtggcagagcagacgccggtcgcacaatcatacattgcctcaatgatcccccattcgattaccgagtgggccgcggtagcctctatacttggcgcgctatcactagtggcaaaaaacctttttgagatgtggtggaagattcgggagagcaaaaagaatggtagcaccgacagcaagtga	MRDALQHAANQIISGTVGQVIDKAGYTSIGTGLGLKVAEQTPVAQSYIASMIPHSITEWAAVASILGALSLVAKNLFEMWWKIRESKKNGSTDSK
gp49	27541	27813	+	DNA-binding motif-containing protein	atgaatgaattcaaaggtacgccggggccgtggtcagtgaatgaaaagggccagcactggaataataaatcattaacccatctggaagttatttttggtgaggatggcgaatgcatttgcgatacggtttatcagcgcgaagatgccaatctcatcgccgccgcgcctgaattgctggaagcactgctggatttagaagctcgcgcatgcatctacgttaatacctcggaagctaaagctgcaatcgcaaaagcactcggagaatcccaatga	MNEFKGTPGPWSVNEKGQHWNNKSLTHLEVIFGEDGECICDTVYQREDANLIAAAPELLEALLDLEARACIYVNTSEAKAAIAKALGESQ
gp50	27810	27926	+	hypothetical protein	atgattcgccacgaaatccgcaaagaagaccttaaagcatggcgcaacttcaaaataaagctggcattaatcgttatcggattcgccattgccagcgcaatctgtttatcaaagtga	MIRHEIRKEDLKAWRNFKIKLALIVIGFAIASAICLSK
gp51	27934	28749	+	DNA-binding motif-containing protein	atgacatctctcggaaaaatttactcagacaaagaaactcgcggcggaatcgtggtcaacaaaggttatcaggttcctgtcgaccagctttatcttgagccgggatacaacatccgcgaagccgatgagcagcacgttgaatacttcgcgcagtgctgggaatcaggccagccaatcccggcgttaactgttattcctgatgccgacggaaagcgcatcaagattcttgacggtcagcatcgttaccttggcgcactgcgtgccattgagcgcggcgtaccaattgcgcgcattgagtgcaaagacttcaccggcgatgaggcggataaaatcgccttcatggtgtcatccagtcagggtaagcagcttgacccgcttgagcgtgcaaaggcttatgtg…	MTSLGKIYSDKETRGGIVVNKGYQVPVDQLYLEPGYNIREADEQHVEYFAQCWESGQPIPALTVIPDADGKRIKILDGQHRYLGALRAIERGVPIARIECKDFTGDEADKIAFMVSSSQGKQLDPLERAKAYVRLKGFGWTNEEIAKKVGRSVSDVQMHLSLGDVPDAIKQRINAGQISYANAVAVAREHGDDAVNVIDAAVEEAKAQGKDKVTAKTLKAKKVKPIDRLIQLLKEADHMVVAEGHVAQETEEFLRLPSADLNEVLAILEKL
gp52	28749	29642	+	C-5 cytosine-specific DNA methylase	atgacagccagctactacaacgaatgggatgcaagtgcagcggcgtggctgcgagagctaattaacaataaactaattccttacggatatgtcgatgaacgatcaatcaccgaagtcaccccttcagacctggaaggatttacacagtgtcacttctttgccggaatcggagggtggccccttgcactccagttggctggaataccagcaagcactcaactctggacaggctcaccaccttgccagccgtttagtgttgccggtaagtctctcggatttgacgacgagcgacaccttgcaccaacatttctcaggctcatcagagagtgcaaacctcaattgctgtttggagagcaggttgcggcagcaattggaaagcactggctcgattttgtattc…	MTASYYNEWDASAAAWLRELINNKLIPYGYVDERSITEVTPSDLEGFTQCHFFAGIGGWPLALQLAGIPASTQLWTGSPPCQPFSVAGKSLGFDDERHLAPTFLRLIRECKPQLLFGEQVAAAIGKHWLDFVFLNLEEKGYTCGAAVLPACSVGAPHKRDRLFFGACQMADPNNTRPQGREGMPERTDKQPVGAGNVEGGLANAESKGQSHRGSGSALTQLTETSGESSTTRTNPHHGFWSGADWLGCRDGRFRQVESGTFPLANGIPARVGRLRGYGNAIVPQVTAEFIKAFMRSV
gp53	29642	30160	+	YppF-like protein	atgaaccatgaacaattcatagagaaaaacctgcgcgaaaaactgccaggcatctacaatgcggccatagaggctgcattgcagcactatcgacaatgccgaagcgttaccggaaaatcatttgatgagatgctgtatatcgcaaagcagcattacatcaagaacaaaaatagcagttatgccaatgaggatttagtgatgatatataaaagaggatggctcaaaactgtaagtcgattcgatatggagagaaaattaaaggatgcaaaagtagatgatgtgtctaaggttatcaatgtaatttatggggcagactatgataatcctgaacatcacgtcatcgacaaagattggttttatcataatgaagtcaaaatatggcaaaggcttaaccagtta…	MNHEQFIEKNLREKLPGIYNAAIEAALQHYRQCRSVTGKSFDEMLYIAKQHYIKNKNSSYANEDLVMIYKRGWLKTVSRFDMERKLKDAKVDDVSKVINVIYGADYDNPEHHVIDKDWFYHNEVKIWQRLNQLWVVPILIITIPFQWLFKGYYGFKNESKLARILGNITGLK
gp54	31011	30193	-	hypothetical protein	atggctgtcaggtacgaaataaacacaactccggctgacggagaggttttgcttagcgaaaccatgtcagcagactggactgcattgcaggtacagattgtgccgttaaactcttccggcggtcacgcaccattaacaagcggctctgtttccgtaatggtgtctccgttcgcgtctggtgacttctggattgacgttaacaataataattattatggcgtggcgctgagacttaaagtgatcaagtctcaactccctgctggcgttgcgtccctgaaagtcctggtgtggcgagctgacacctcagttccatcaagtcaggttgtggcgcagtcctatgcggaacttgccaacaagcaaggaaagctattcaccgcatcgcgtcgcgtgactgatgtt…	MAVRYEINTTPADGEVLLSETMSADWTALQVQIVPLNSSGGHAPLTSGSVSVMVSPFASGDFWIDVNNNNYYGVALRLKVIKSQLPAGVASLKVLVWRADTSVPSSQVVAQSYAELANKQGKLFTASRRVTDVAGAANLDSIFITGSKQVVFNQRIIGYTGKGVVASIYRGAVATGGTAADINNPNDIAPHTATAQLLTGSTITSIGQLTVAATYSEGNASNQGQGNSQAKLGEQVIMAPNTTYLLRITSLDTAVQNINAYVSWSEDDAYLP
gp55	31250	31056	-	hypothetical protein	atggctaaatatgaagtaatcgccagcggaatcttcgtcaaggataaagacggtcgcctgcgtgagcttgctattggcgatatcattgacgaatcaagcccgcacattgagtcaaaacttcgccaggttagtgagaaagttctggaagttgcaactccgcaagaatcgcagccaaaggcgaagaaaaccaagtaa	MAKYEVIASGIFVKDKDGRLRELAIGDIIDESSPHIESKLRQVSEKVLEVATPQESQPKAKKTK
gp56	32382	31294	-	Major head protein	atggaaaagattatctttactaaaggcttaatcaccaactcgcaggtggttagagagcagtggcgccacctgaccgttgaccgcaaggttttcatcaatggtgaaaacgctctggcgaaagagtacggcgtgaacgccaccgcactggtaacgaaagactactggcgcgaagtggatgacgtgaccacccgtgtcttccgcaatgagtccggcatggacatgatggccgacctgatgacgctggcgaccaacatcaacatcggcaagactgtggcgattagccgcatggcttccgatgctggtaaggttgtgcgcaccatctccggtcaggagcctgaagacatggataaaacccgctattcctacagcggcgatgtaatcccgatcttcaaaaccggt…	MEKIIFTKGLITNSQVVREQWRHLTVDRKVFINGENALAKEYGVNATALVTKDYWREVDDVTTRVFRNESGMDMMADLMTLATNINIGKTVAISRMASDAGKVVRTISGQEPEDMDKTRYSYSGDVIPIFKTGYGREWRELLGMQSEGFDPLIDDQESTTFNLRADMADYLLVGDASLNVNGVYTAYGITNHPNTVQLNLSTSGTGALNIDLQTATPDKIVEFFNQDFQAVLDAQNVFEPVTLWVSPSVRRSFSRPYSNAAGFKGGTIEDYILAFGKTGNVGRIASIGTNYKLTGNHFVGYVKNALYIRPRVAQPVSTYAEPRTTPHANFNFLTWAAMGLQIKKDFAGRSKVFNGYGTQTAL
gp57	32858	32394	-	Capsid stabilizing protein	atggctactatccgttatggcaccatcatcggcggcccggcccgcaaaaacgacccgcagttgcgcgaagggctgatgagcgtcgctctgcaaccgggcgcgctggtcgacttcaactcctctgacaaaatcatcgcgcatgctactgctggcggtcatggtttcccttacgtcctgcaacacaattatgttggcggcggcgatgtgagtgaagctgtaccggcaaatgctaccggcatggcagtacaatgcgaatttggcgtaacgtatcacgctctggttgcggcatcatccgcgctggtaaaaggtactccgctggcaagcgatggctccggcgcgttaaaagtggctagcacaggtgataaaatcctgttctatgcgtatgaagcctacaccgta…	MATIRYGTIIGGPARKNDPQLREGLMSVALQPGALVDFNSSDKIIAHATAGGHGFPYVLQHNYVGGGDVSEAVPANATGMAVQCEFGVTYHALVAASSALVKGTPLASDGSGALKVASTGDKILFYAYEAYTVASDGAELVAVRRAGNAAMPAA
gp58	34258	32858	-	Prohead core protein serine protease	atgattgtcaaaattggcgacaagtgggtcgttaaatctaaggatggctcgcaccagtttggcgagtacgacaccgaagaggcggctaaaaagcgccttgctgaggtggaggcattcaagcacatgaataataaattacaggttaacatcctgtacaccatcaactcagccagcaacatcagtgaaaaaatcattgatggcgacccgcactatgtcatcaagaatgttgtgccggtggtagatgacatcgtcatgaatggcggtctgtaccctggcgatgagattaaaaaatcatttcatggccttgacgggaaaccggcgccatatgaccacccgaagattgacgggaaatacgtgtcggccaacatgacacgggccgccaatcagttcagcgttggt…	MIVKIGDKWVVKSKDGSHQFGEYDTEEAAKKRLAEVEAFKHMNNKLQVNILYTINSASNISEKIIDGDPHYVIKNVVPVVDDIVMNGGLYPGDEIKKSFHGLDGKPAPYDHPKIDGKYVSANMTRAANQFSVGAWIENSSHDGSKALVDLYINKVVAERSDKGRELLSRIDGLKVNSADAEPVQVSTGLLLNREQASGTSKGKKYSWIARNMEWDHLAILPPGIPGAGGPADGVGIFAANGEDIERVVVNLEESAMTDESANKIKWWQRAINRLTGNQLSFTDITEQLRNIIKAEMPADSWPYIVAVYDNYFGVEIDGTIYMQSYIVREDMVELVGERVKAVYKTELEPVKTTQGEISMTNEELQAVLADALKPVQESLTAVNQKLADVEAQNKTLRDQ…
gp59	34785	34441	-	hypothetical protein	atgaaactacaacttaacgaaatcatggaagcaacaatcagcgaactgggtgacattgatatgacgcttgcctttgagattgaggctatcgagcgccagcttgctggcaatcagaatggaaataaggtatggagagagaaggccatgaaggcgaagggacacatgcagcgcacccgcgcgctggttcgcactcgccttgataagctctattacggcgaagaaagaatgttacacggcgccattctggctgaaatccgcaaaacgatgcctgtcgggaaatttatggatgccgtaaaccgcgcaaaagttaactgcggaatgttaaataagaatagtcctcaataa	MKLQLNEIMEATISELGDIDMTLAFEIEAIERQLAGNQNGNKVWREKAMKAKGHMQRTRALVRTRLDKLYYGEERMLHGAILAEIRKTMPVGKFMDAVNRAKVNCGMLNKNSPQ
gp60	35076	34786	-	hypothetical protein	atgtgggcagtaaagcataaatcaggaaccgtgctgtttgtcaccagttgtgagcgcacggccaataatcgcagagagatggggtggatagtggaggaagtgaatgtgagcaaaccaaagagcgcattaattaaaattacatggcatgacgacacggttagccagtggcatgcagattcattcagagagggtgagcactgcattgaaatgaatattggtggatgcatcgtttgcatcccctggaggttatacaaagatggcgaagttaaacatttggatgtggagtcgtaa	MWAVKHKSGTVLFVTSCERTANNRREMGWIVEEVNVSKPKSALIKITWHDDTVSQWHADSFREGEHCIEMNIGGCIVCIPWRLYKDGEVKHLDVES
gp61	35534	35064	-	Winged helix DNA-binding domain protein	atggactttaaaacgcaaatactcacggtgatagagcgctgcggcggcgcaaccaatgccatgatacgcaagcagactggcatgacaaaccgagccagcgttacaggctatctgattgagctggagggtatgggatttattattaaacaggaaagcgtcagctatggcaggcgctgctttaagtatttcctcaatcccgataatactgcgcttgacctggcaattcagagttatcttgaggcgaatccgggacgcaagagcaagcagatagcagaagctgtcggcgtcaactacaccatcctcaaggcacgcatgcgctatctggcaagcattggtcaggttgatcgtgaaatgcttcccggcggcgcatggaaatattactggcaggaggtcatcccg…	MDFKTQILTVIERCGGATNAMIRKQTGMTNRASVTGYLIELEGMGFIIKQESVSYGRRCFKYFLNPDNTALDLAIQSYLEANPGRKSKQIAEAVGVNYTILKARMRYLASIGQVDREMLPGGAWKYYWQEVIPFGMSRDRMMFEKLLAGARQSCGQ
gp62	35760	35524	-	Lar-like restriction alleviation protein	atgaaaccaatgatgaatgatgagaaattactagagtgtccgttttgcggtagcgaaaattccatgcggaacaaggatgggcaatggcattttgtagtatgccaggattgcggctgccgtactgatgactggatggttgcggcgacagcaatcattaaatggaataccagaaatggccacctctataccgctgacgactacaagcaagatgcaatggagcgcgcaaatggactttaa	MKPMMNDEKLLECPFCGSENSMRNKDGQWHFVVCQDCGCRTDDWMVAATAIIKWNTRNGHLYTADDYKQDAMERANGL
gp63	35948	35757	-	hypothetical protein	atgaatgctgatcaggtgtacgaaaaagagttgctgaacaagctggaggaacttgaccgtactcgagcctgggttgaaagcgaattgcgcgaggttcgcaaccgcatgcaacggcaggttaaccgcgaaattattgagtggcgcgaagggcgcccgcatttcagcaatattggtgaatgggtggcgaaatga	MNADQVYEKELLNKLEELDRTRAWVESELREVRNRMQRQVNREIIEWREGRPHFSNIGEWVAK
gp64	36247	36032	-	hypothetical protein	atgaagaagtggcaggaggtgacagaagttcataagcgcgattgccgggagactctgcaaatgcttaatgtgccagagtcaatcattaaatctatcgagcagcgcattgacctcgctgctatggaggccgcccatgaagccgaggaagcgcaaatgttgtcatggatggacagaactctaccgggcgttttacgtcgtggtaagactaccgattga	MKKWQEVTEVHKRDCRETLQMLNVPESIIKSIEQRIDLAAMEAAHEAEEAQMLSWMDRTLPGVLRRGKTTD
gp65	36343	36543	+	hypothetical protein	atggcgagacaacgcaaagaaccactggaagcactgactgaaattatcgctaagcgccagccgttaagcctgcgagatgtcagatattacgcgcactgctatgtagcaatgcgggaatggagcgctgaagaaatgtatgcgtttgtgcgcgaacacttcagtgtggatgagaaaaacaaggttacgctgagggtggagtga	MARQRKEPLEALTEIIAKRQPLSLRDVRYYAHCYVAMREWSAEEMYAFVREHFSVDEKNKVTLRVE
gp66	36543	37013	+	DUF6378 domain-containing protein	atgaaatacaaatacctgaagggaagtgctgattattttaatggtcatgaagatgccgttcttgctgtaaaatcagcaaccagtggcaaaatccactacctcagcgcggattatgcagggcgagataaggatatcgaaaagtctggcgatattgttatcgctcatcgtgagccagtaactgatgataacttgaatgggcgcgccagctccacagaagccctcatcaccgagcgcggcagccgttatggcaaattcaaatatggcgcagatatcatgcagtcactgaaagacaccatgcgcgacgttgacggctggaataccctgacggcgagccagaaggaggcgctcgacatgattcagcataaaatcggtagaatcctgaatggcgacccgacatac…	MKYKYLKGSADYFNGHEDAVLAVKSATSGKIHYLSADYAGRDKDIEKSGDIVIAHREPVTDDNLNGRASSTEALITERGSRYGKFKYGADIMQSLKDTMRDVDGWNTLTASQKEALDMIQHKIGRILNGDPTYDDSWKDIAGYATLIVNELNGEVK
gp67	37013	37237	+	hypothetical protein	atggcacaacgcaaaatcactgaagcacaagagtcggggcactttgagtgcaatgggtttgccgcacgattaaaaggcaagcacctgactattgaagtgaccggtgacagggtcagcatcttatatgatggcagcgtattcaccattgatgaggttggggagattataaaatgcatccagcacatcaacaaaagtgttagcaaagcatcgatggtgaaaccatga	MAQRKITEAQESGHFECNGFAARLKGKHLTIEVTGDRVSILYDGSVFTIDEVGEIIKCIQHINKSVSKASMVKP
gp68	37234	37596	+	hypothetical protein	atgaaaagactcatgaaaaacatcgcatgggatatcctcctgatgtggccgctgatttacttcggcctgtttatgcagaatgtgtatgcatacaatatggctgtggcttttttctggttcatgtcgattgcgtcaatcattgcatcggttggcttgctgtcaagcaaagacctgcttgataaatccgttgctcgctacaaaaagccgctatggattcatcataaataccaggttgtgacgacattttgcgaaatagcagtaatgttcgcgcttggttatttctggcttggtggattttatctgaccgcgacgctgtttcgcgctgccgccgaggaaaaagtgacagaggaggctggtaaataa	MKRLMKNIAWDILLMWPLIYFGLFMQNVYAYNMAVAFFWFMSIASIIASVGLLSSKDLLDKSVARYKKPLWIHHKYQVVTTFCEIAVMFALGYFWLGGFYLTATLFRAAAEEKVTEEAGK
gp69	37596	37736	+	hypothetical protein	atgccggtaaagcagaatagagtaccaaaggcctacatcatcaccagcaaccgtggccgccgctatctggcttttgctggtagtgttgagcatcagaacgcggccatgtttgggtataaaattaaaccactgtatgagtga	MPVKQNRVPKAYIITSNRGRRYLAFAGSVEHQNAAMFGYKIKPLYE
gp70	37744	37893	+	hypothetical protein	atggaagagaaaaagtatgttgttgagttcactgagggtgagcttaatcaggtaatggagtgtatcaagcaggcgtgggccgatggctttgaagataaagaccttgagagcgcaggaagcaagattgtcgacaggcttaatgacctgtaa	MEEKKYVVEFTEGELNQVMECIKQAWADGFEDKDLESAGSKIVDRLNDL
gp71	38400	37906	-	Rz-like spanin	atgattctgcaaatcctcaaggctaactggaaagttgttgcggccattatcggcgtagcactgctggcgctgattatctacgggaagtgggtcaattacgggaaggagaaatataactctggatatctggccgccgtagaggcacagaaggtcaaagacaaagaggcaagcgaacaacatgagcaagacaaaaagaccatcgagcaggaagcgcaaggccgcattgatgccgcgcgtgctgatgcttccgctgctgctgttaagtctggcaggttgcagcaacagctcgccacaatcagaaagcagctcgtcgattattcccgcgctgagtccattggcaatccaaccgccagtaccggagttttgctctcccaactgctcagcgaatctgtcgaaaga…	MILQILKANWKVVAAIIGVALLALIIYGKWVNYGKEKYNSGYLAAVEAQKVKDKEASEQHEQDKKTIEQEAQGRIDAARADASAAAVKSGRLQQQLATIRKQLVDYSRAESIGNPTASTGVLLSQLLSESVERNRQLAEYADSAREAGLTCQAQYNSLRNKKAP
gp72	39054	38617	-	Endolysin (lysozyme R)	atgaaactatcaacgcgcggaaagaatttaattaaatctcatgaggggttggtgcttgcagtctaccccgacccggcaaccggaggcgctccgtacaccgccggatacggtcataccggaagcgacgttaagccgggaatgaaggtcacgcaggcaatggctgacgcatggtttgataaagacgtagcgaaatttgaaagcggcgtctcgtcactcatcaccgccccaacaactcagggccagtttgatgcaatggtgtcgctggcctataacatcggccttggtaactttggcaaatcaacgcttctgaaaaagcataacgcccgctgctacacctgtgccgccgaccagttccgggtatggaatcgcgctaatggcaaggtcatgaacggactgacc…	MKLSTRGKNLIKSHEGLVLAVYPDPATGGAPYTAGYGHTGSDVKPGMKVTQAMADAWFDKDVAKFESGVSSLITAPTTQGQFDAMVSLAYNIGLGNFGKSTLLKKHNARCYTCAADQFRVWNRANGKVMNGLTKRRADERQVYMS
gp73	39153	39443	+	hypothetical protein	atgaaaaaattaatcgcagtagcaattatcgcaatggcttcatttggtgtatcggctggtgaagtatgcaacaaagttggtgatgttggattcgccgcggcagatgctcgtgattccggcgtgcctcagagcatagcaatggcggtagcacaaagccctgagtacggcgtggatgccaacaaggtgcttggcgcaacagtgaatatggcctactcaatgccgaacaagacaccaaaagaaatcaaggcaatcacaattgcgctttgcgtatcaagcatgggtgacttgtaa	MKKLIAVAIIAMASFGVSAGEVCNKVGDVGFAAADARDSGVPQSIAMAVAQSPEYGVDANKVLGATVNMAYSMPNKTPKEIKAITIALCVSSMGDL
gp74	39443	39574	+	hypothetical protein	atgtgcccgcgcctgatgtttaaggcccgcaatcgctacgttaagctggtgatgcgcggcatggatgagcatgcagcatggctgaatgtgatgggtgaactgaaaagcatttataacggagagaagaaatga	MCPRLMFKARNRYVKLVMRGMDEHAAWLNVMGELKSIYNGEKK
gp75	39571	40449	+	hypothetical protein	atgaagctgattgatattttggttgaagaactgccgaagagtgggggatggcttcgcgacgttaaaactatgacgcaggataggggtggtaatatttggggttatgattgcgtcagcccttgcttaaaaggaggtctttggtcgagtgaatctggatatgatttggtccacaattctaaaattgaagctcgcaacttggccgttgactgggccacagccatcatcacccgcgaacagtacgaagccgcgctggctgccaaaaatgaagactggattgagtggggcggcggtgaatgcccggcgccgacaggaactctggttgatgtgcgttaccggaatggagaggaaaaccaccacattggtgctggtatttcttttgacgatactggcagtaaccct…	MKLIDILVEELPKSGGWLRDVKTMTQDRGGNIWGYDCVSPCLKGGLWSSESGYDLVHNSKIEARNLAVDWATAIITREQYEAALAAKNEDWIEWGGGECPAPTGTLVDVRYRNGEENHHIGAGISFDDTGSNPDRNAEDWNNDGSPLDIIAYRLHQPQEAEQVKADDEADLNECIGQDSAPVWNGEGLPPVGCVCERSWAGDKWLQCEIIFTGNEIVLVKLATREAAYHLSDVRFRPIRSEAERKRDEAVQALCYAGVGNGKVDEKAGYGSCWFDVYDAIAAGKIPGVKLED
gp76	40554	40682	+	hypothetical protein	atggtttggtttgtccctttcgcgcttggtgtggcgtatggtgtttttggcatcacaacgagcgataagcaattgttgataagtgcaaatgtctggatggccgtagcatatatggttgcccgcaaatga	MVWFVPFALGVAYGVFGITTSDKQLLISANVWMAVAYMVARK
gp77	41641	40694	-	Head morphogenesis protein	atgcgcctcctcaaaattaatgccaggcttccgcagccaaaattaagcatgagcctgacagacccgctcggcgcagtgggtcgcgtcaataagatggtgcgcgatgttgacgccagatatgtgacgttaaaatcgaaggttgccgatctgttccgcactattcctgtggcgaccggcaatgctgaggctggaaattattattatgatttctccgcctaccgcgcatcgacattgtttgatgagcttcagcgcattcttgatagccagctgctggaaggcgatgatttcacgcatggcaggatgtgggcctcatcctatgtcagcgacgccatgtatgccggtacgcagaaagcaaactcagacctgagtgacctgtcgtcagcatacaaagacagcagg…	MRLLKINARLPQPKLSMSLTDPLGAVGRVNKMVRDVDARYVTLKSKVADLFRTIPVATGNAEAGNYYYDFSAYRASTLFDELQRILDSQLLEGDDFTHGRMWASSYVSDAMYAGTQKANSDLSDLSSAYKDSRSLAEILYSQPYIDRLQLAYARTYNDWGGLSDYTRQQVAEVITAGIANGDAPGVVEQNIVNRMDVSRSYARSIAQTEITNTLREANRREVKEAQVTLGIETIMLWQSALMKTTRVTHAARHGKHYTPEEIDEFYSEGANRRNCHCAQTPALIMDGRPVILEKTQERLDKQREAWQDTHKKALT
gp78	43064	41622	-	Portal protein	atgtcaaagttagaggcggtaaacgcctatattcagcagcgagttgcgaacaataacaggctcattgagcggcagcgccgggagtttggcgggaagaacatcgaccacaaacacgatcggctgtggctcgaatgcggctaccctgaagaaatcaccgccgagatgttccgctatgcctatgagcgctatgcaccggcaacagctggcgtcaatcgcgtactcgataagtgctggcagactccgccgcaaatcctcgaagaaggcgcagatgataaggctagcaccccatgggagaaggccgccaataagctgtttaagcgtgctgtgccgttcattaaggatgctgaccgcagaaacctcattaaccgctactccggcctcatactgcgaatccgtgac…	MSKLEAVNAYIQQRVANNNRLIERQRREFGGKNIDHKHDRLWLECGYPEEITAEMFRYAYERYAPATAGVNRVLDKCWQTPPQILEEGADDKASTPWEKAANKLFKRAVPFIKDADRRNLINRYSGLILRIRDGKQWNEPVDTTKTRRIKDAAIVRYIPVWEEQLRVSEWENDEASEDYGQPKMYEYQESVVGACNSDGKPTRSLSIHPDRVIVFAEGAMDGSIYSGVPLLRAGYNHLIDMAKVTGSSAEGFLKNASRQLNVNYNKDNVSAQSLAQQMGVQLEELADVLNEDVARLNEAIDAAMFTMGADVKVLSVTPADPGPTWTIAANQFAASIKKPFTILFGQQTGRLASDEDKTDDAMSAKQRREDWLDYIISVFIDRMISFGILDKAPESGYYC…
gp79	43311	43114	-	hypothetical protein	atgacaagaaaacagattcatgatgtggcggttggttgcaggaagtgtattgaggagatatggtttaagcctggattcagtggaaagcgctataaattgtacgccaaatgtcgcggtttagttcttagggatagaatagagcttgctatattccataacaatgatcaggctcttcaagagagagcgtttggtgactaa	MTRKQIHDVAVGCRKCIEEIWFKPGFSGKRYKLYAKCRGLVLRDRIELAIFHNNDQALQERAFGD
gp80	43493	43311	-	hypothetical protein	atgtcgtatttcttcctgatattcgtaatcacaagcaacacgtcaaatatgcaggtggtgccgatgcaaagcatggagcagtgcagggcggccgttacggcgatgaaaatcgctgaggaaaagcggacgtggcgtgatgtaagtccgcatgttgacaatttgcaatgcgttgaggtgaagtga	MSYFFLIFVITSNTSNMQVVPMQSMEQCRAAVTAMKIAEEKRTWRDVSPHVDNLQCVEVK
gp81	43756	43493	-	hypothetical protein	atgcatcaaagtaattataaaaacagcagagggtggcctgaaatgatgaaagcagtcaaaacaatcctattctgcatcatcaatccgcacctgattgtgatgctaatctgcggcgccatgcttattggcgcaagaaagtcgctttattatctttccgataagctggatgatgcagcgcgttacacccaggatgttgactataaactcggtgcgaagtcataccccgcatggttcagatcgcttgttgatgatgaggtgaagtga	MHQSNYKNSRGWPEMMKAVKTILFCIINPHLIVMLICGAMLIGARKSLYYLSDKLDDAARYTQDVDYKLGAKSYPAWFRSLVDDEVK
gp82	43925	43794	-	hypothetical protein	atgtctaaacatgttatcaaatatgaataccgtgacgggaaaaggcttgcaaggcatgatgtgagacatggtgcggacacagcccaaagtttgccgaatggctgtttcaggatgctcagcacgccatattga	MSKHVIKYEYRDGKRLARHDVRHGADTAQSLPNGCFRMLSTPY
gp83	44122	43925	-	hypothetical protein	atgagcatttacttttatcgtggtcacattgaggagccagcatcagggcggaatgttggtaacttctgcgggactgtaactgcctatgatgccgtaaagggctttgatgctgcttacgacaagcaggttcaatgcattaactcaaaaggcggcagcggatattctgttatttttgacaagttcgaaaaggtagaatga	MSIYFYRGHIEEPASGRNVGNFCGTVTAYDAVKGFDAAYDKQVQCINSKGGSGYSVIFDKFEKVE
gp84	44304	44122	-	hypothetical protein	atgattattgaaggtgaatgttttcacgatgttaaattgttcctaagtgatagcggtgcgctgcattgttcgcagcaaaatgacgggacaggagcagatgataagctaatcatcgacaagcatcaggccgcacagcttatcgaagttctgcaacgatgggtttatggtggggagatcgagtga	MIIEGECFHDVKLFLSDSGALHCSQQNDGTGADDKLIIDKHQAAQLIEVLQRWVYGGEIE
gp85	44789	44301	-	HslV family peptidase proteolytic subunit-like protein	atgacaacaattgcatgggatggggttacgattgcgcacgatagtcagtccactgccgggagtctgattatggctaaccagcagaagtcttttgtgcttgatgccaatgataagttttttatttgcggtgagttggcggtactgattgttggtagtggcgctgccggtgatgagcgatacgcgaagcagttcatgcggctggctgttgatgacattatggagatgccagaagagctggaattcactcaatgggtattcacagacaaagggaactgttttgccatccagaagattcctgataataaatatccggcggtttacgcggtcattcccccacttgccgctggttgcgggcgagactttgctatgaccgcaatgtacttggggcagactgctgaa…	MTTIAWDGVTIAHDSQSTAGSLIMANQQKSFVLDANDKFFICGELAVLIVGSGAAGDERYAKQFMRLAVDDIMEMPEELEFTQWVFTDKGNCFAIQKIPDNKYPAVYAVIPPLAAGCGRDFAMTAMYLGQTAEQAVITASVLDAFTDSNVKTYKFKHGEGMK
gp86	45060	44821	-	InsA C-terminal domain protein	atgaaggcatactcatctttttcgtgggagcagaaggaaaaaatatactcactcgcaagagctggtgtgtcggatgaagctctgtgcgaaaggtacgatgttgatgaggctatccttctgcgcatgtatgatgaagtgctgtgtgagttgcagcggcgccgtggttacagtggcctgaagacgattaacgatttctttcggaatgttgagttaaataacgatgagggtggtgatttatga	MKAYSSFSWEQKEKIYSLARAGVSDEALCERYDVDEAILLRMYDEVLCELQRRRGYSGLKTINDFFRNVELNNDEGGDL
gp87	45149	45439	+	Phosphatase (polynucleotide kinase)	atgaaatgtgtcattttcgagcttgatggcgtgctgcgtgatgttgaaggaaatgccattgctggcaacgtcgcactggctaagtcactctactctgccgggcatgatgtgcttatcatgagggcaaagcatgcgtatgagtggctgcatgctaacgatgtcttctatgacgacatcatggcttcgcaccagcagattgacgctgacagggtggcaatggcggtcgtgtctgatgatgttatttatgcggccatgcgcaatgcaggtattcactgctggctttacaaatag	MKCVIFELDGVLRDVEGNAIAGNVALAKSLYSAGHDVLIMRAKHAYEWLHANDVFYDDIMASHQQIDADRVAMAVVSDDVIYAAMRNAGIHCWLYK
gp88	46879	45455	-	Terminase, large subunit	atggctcgtaaacgcctctctgcactggcaatcgaaaagctggaggcgcaggtggatgatgcactgacagatgttgctgagtcggccatcttcggcatctgcgatatgcagaagaacgtcatcaagcgcctaagaatgaccgctacgggcgtggaggatgttaccaatgagaccacgcagtcagatcacttaatccccgcaaaactcgaaaggctactttacccgaagcgtaataaggttgtctttggtggtcgagcatcaacaaagacccgtaccgtggcaaccatactcaccgagtccgcgcgattcaggcctgagcgtattggctgcttccgcgaaattcagcagtctatcgaggactccagctatcaggagctggtagatgaaatagaccgcaaa…	MARKRLSALAIEKLEAQVDDALTDVAESAIFGICDMQKNVIKRLRMTATGVEDVTNETTQSDHLIPAKLERLLYPKRNKVVFGGRASTKTRTVATILTESARFRPERIGCFREIQQSIEDSSYQELVDEIDRKGESSEYRCIDGKITHKRTKSKFRFRGLYRNITGVKGFAGISKAWVEEAENVSQASWDILEPTIRAEGSEIWVTFNPNKETDATWTQWVAPYYDKMVDGIYEDDDTLIIECNYRDNPWFYDTPLPASMEKMKAVDFDRYLWIWEGKFNKRSDEQVFGGKWRTASFEVKPEWHGPYHGMDFGFATDPVAMVEVWVENLPGDRRNVYINREYGKEHLEITDHPAAMDQAFPMARKARWYADSSRPETISHIKRAGFDIHPCNKWPGSVE…
