# Supplementary material for: Phage vB_KlebPS_265 Active Against Resistant/MDR and Hypermucoid K2 Strains of Klebsiella pneumoniae
Source: Viruses. 2025 Jan 9;17(1):83. doi: 10.3390/v17010083 (PMC11769527; doi:10.3390/v17010083)
Supplement: Supplementary file 1 [file viruses-17-00083-s001.zip › Table S1.xlsx]

## Sheet: Sheet1
№	Number of CEMTC	Species	GenBank 16S	wzi-allele (KL-type)	GenBank wzi	String test	Phage Titer, pfu/ml	EOP	Source of isolation	A-resistance	β-lactams	Aminoglycosides	Quinolones	other antibiotics
1	2067	K. pneumoniae	MT439057	2 (K2)	MN371471	hpmuc	100000	3.125e-07	surgical wound	R	TZP		LEV, CIP	C
2	2291	K. pneumoniae	MT439061	72 (K2)	MN371475	hpmuc	12000	3.75e-08	throat swab (pharynx)	R	AMP
3	2335	K. oxytoca	MT436848			hpmuc	1000	3.125e-09	feces, diarrhea	S
4	2531	K. aerogenes	MT436839				2000	6.25e-09	feces, diarrhea	R	AMC
5	2554	K. pneumoniae	MT439068	2 (K2)	MN371486		9000	2.8125e-08	feces, diarrhea	MDR	AMC, SAM, TZP, CAZ, ATM	CN	LEV, CIP	C
6	2573	K. pneumoniae	MT439069	2 (K2)	MN371483		1600000	5e-06	feces, diarrhea	MDR	AMC, SAM, TZP, CAZ, ATM	CN	LEV, CIP	C
7	2945	K. pneumoniae	MT439080	2 (K2)	MN371498		4000000	1.25e-05	urine	MDR	AMC, SAM, CAZ, ATM	CN	LEV, CIP	C
8	3729	K. pneumoniae	MT489346	2 (K2)	MT447747		1000000	3.125e-06	oral mucosa	R			CIP
9	4065	K. pneumoniae	PQ571727	2 (K2)		hpmuc	450000000000	1.40625	throat swab (pharynx)	MDR	AMC, SAM, TIM, FEP, CAZ, FOX, IPM, MEM, ATM	AK		C
10	4087	K. pneumoniae	PQ571728	2 (K2)		hpmuc	7000000000	0.021875	throat swab (pharynx)	R	AMP, SAM
11	4090	K. pneumoniae	PQ571728	2 (K2)		hpmuc	350000000000	1.09375	throat swab (pharynx)	R	AMP, SAM
12	4117	K. pneumoniae	PQ571729	3 (K2)		hpmuc	400000	1.25e-06	throat swab (pharynx)	R	AMP, SAM
13	4123	K. pneumoniae		2 (K2)			260000000000	0.8125	throat swab (pharynx)	R		CN
14	4124	K. pneumoniae		2 (K2)		hpmuc	340000000000	1.0625	feces, diarrhea	S
15	4128	K. pneumoniae	PQ571730	2 (K2)			580000000000	1.8125	throat swab (pharynx)	S
16	4162	K. pneumoniae	PQ571731	2 (K2)		hpmuc	110000000	0.00034375	throat swab (pharynx)	S
17	4163	K. pneumoniae	OR544438	2 (K2)		hpmuc	10000	3.125e-08	throat swab (pharynx)	R		CN, AK	CIP
18	4169	K. pneumoniae		72 (K2)			200000000000	0.625	throat swab (pharynx)	S
19	5232	K. pneumoniae	PQ571733	2 (K2)			320000000000	1	sputum	S
20	5234	K. pneumoniae	PQ571733	2 (K2)		hpmuc	370000000000	1.15625	sputum	S
21	6827	K. pneumoniae	PQ571734	173 (KL102/KL149/KL155 or KN2)			20000000000	0.0625	feces	MDR	AMP, AMC, TIM, TZP, FEP, CAZ, ATM	CN, AK		SXT
22	6846	K. pneumoniae	PQ571735	2 (K2)			200000000	0.000625	feces	MDR	AMP, AMC, SAM, TIM, TZP, FEP, CAZ, ATM	CN, AK		SXT
23	6848	K. pneumoniae	PQ571736	173 (KL102/KL149/KL155 or KN2)			200000000	0.000625	oral mucosa	MDR	AMP, AMC, SAM, TIM, TZP, FEP, CAZ, ATM	CN, AK	CIP	SXT
24	9609	K. pneumoniae	PQ571737	2 (K2)		hpmuc	300000000000	0.9375	throat swab (pharynx)	R	TIM, IPM
25	9874	K. pneumoniae	PQ571738	2 (K2)			40000	1.25e-07	thigh wound	MDR	AMP, AMC, SAM, TZP, FEP, CAZ, CIP, IPM, MEM, DOR, ATM	CN, AK	LEV, CIP	SXT
